# Supplementary material for: Weekday and Weekend Differences in Eating Habits, Physical Activity and Screen Time Behavior among a Sample of Primary School Children: The “Seven Days for My Health” Project
Source: Int J Environ Res Public Health. 2022 Apr 1;19(7):4215. doi: 10.3390/ijerph19074215 (PMC8998659; doi:10.3390/ijerph19074215)
Supplement: Supplementary file 1 [file ijerph-19-04215-s001.zip]

Archive with 1 entries (1 files):
- ijerph-1634748-supplementary.pdf
